# Supplementary material for: Comprehensive Peak Characterization (CPC) in Untargeted LC–MS Analysis
Source: Metabolites. 2022 Feb 2;12(2):137. doi: 10.3390/metabo12020137 (PMC8878835; doi:10.3390/metabo12020137)
Supplement: Supplementary file 1 [file metabolites-12-00137-s001.zip]

Archive with 1 entries (1 files):
- metabolites-1522005-supplementary.pdf
